# Supplementary material for: Influence of the Hydrophobicity of Pluronic Micelles Encapsulating Curcumin on the Membrane Permeability and Enhancement of Photoinduced Antibacterial Activity
Source: Pharmaceutics. 2022 Oct 8;14(10):2137. doi: 10.3390/pharmaceutics14102137 (PMC9608470; doi:10.3390/pharmaceutics14102137)
Supplement: Supplementary file 1 [file pharmaceutics-14-02137-s001.zip]

Archive with 1 entries (1 files):
- pharmaceutics-1931812-supplementary.pdf
